# Supplementary material for: Prenatal Physical Activity, Pre-Pregnancy BMI, and Their Relationship with Gestational Diabetes: A Retrospective-Prospective Single-Center Study
Source: Nutrients. 2025 Feb 24;17(5):786. doi: 10.3390/nu17050786 (PMC11901483; doi:10.3390/nu17050786)
Supplement: Supplementary file 1 [file nutrients-17-00786-s001.zip]

Archive with 2 entries (2 files):
- GAQ-P-Polish.pdf
- STROBE-checklist-v4-cohort-1M.-KiljanAsz.pdf
